# Supplementary material for: Impact of Concomitant Use of Proton Pump Inhibitors and Clopidogrel on Recurrent Stroke and Myocardial Infarction
Source: Pharmaceuticals (Basel). 2023 Aug 28;16(9):1213. doi: 10.3390/ph16091213 (PMC10535402; doi:10.3390/ph16091213)
Supplement: Supplementary file 1 [file pharmaceuticals-16-01213-s001.zip]

Archive with 1 entries (1 files):
- pharmaceuticals-2541887-supplementary.pdf
